# Supplementary material for: Small molecule screen in embryonic zebrafish using modular variations to target segmentation
Source: Nat Commun. 2017 Dec 1;8:1901. doi: 10.1038/s41467-017-01469-5 (PMC5711842; doi:10.1038/s41467-017-01469-5)
Supplement: Supplementary file 4 — Supplementary Data 1 [file 41467_2017_1469_MOESM4_ESM.xlsx]

## Sheet: mpi-cbg_final_set.csv
Supplementary Data 1. Small molecule library inlcuding primary target information and chemical ID
internal number	CAS	PubChem CID	chemical name	alternative name	primary target	lethal concentration
D1	135304-07-3	6438381	Acetyl (N)-S-farnesyl-L-cysteine	N-Acetyl-S-farnesyl-L-cysteine	Methyltransferase (S-farnesylcysteine)	-
D10	23513-14-6	442793	Gingerol	Gingerol	Activator Protein-1 (AP-1) (c-Jun)	-
D100	108409-83-2	3463933	Î²-Catenin/Tcf Inhibitor, FH535	FH535	Wnt/Î²-catenin and PPARÎ³/Î´	10
D101	133812-16-5	5702600	Cell Sheet Migration Inhibitor, Locostatin	Locostatin	Raf Kinase I inhibitor Protein (RKIP)/Raf1	50
D102	493028-20-9	828523	CBF-beta Inhibitor	STO65878	Core binding factor Î²	-
D103	35825-57-1	496348	Cryptotanshinone	Cryptotanshinone	STAT3	50
D104	64-86-8	6167	Colchicine, Colchicum autumnale	Colchine	Tubulin polymerization	-
D105	50-22-6	5753	Corticosterone	Corticosterone	Corticoid receptor activator	-
D106	2103-64-2	73685	Gallein	Gallein	G-protein	-
D107	306935-41-1	2736690	GPR109b Agonist	GPR109b Agonist	GPR109b/HM74 activator	-
D108	414905-09-2	561512	Hdm2 E3 Ligase Inhibitor	Hdm2 E3 Ligase Inhibitor	Hdm2 (ubiquitin Ligase)	-
D109	301359-91-1	5717737	Sal003	Sal003	elF-2Î± phosphatase	-
D11	115344-47-3	72124	Siguazodan	Siguazodan	Phosphodiesterase3 (PDE3)	-
D110	571203-78-6	11214940	Erastin	Erastin	Mitochondrial voltage-dependent anion channels (VDAC)	-
D111	192705-79-6	5328127	FGF Receptor Tyrosine Kinase Inhibitor	PD 166866	FGFR (FGFR1)	-
D112	915754-88-0	25147677	sFRP-1 Inhibitor	sFRP-1 Inhibitor	Wnt-3/frizzled activator	-
D113	14593-25-0	67416042	Glucocorticoid Receptor Modulator, CpdA	CpdA	Glucocorticoid receptor activator	50
D114	39025-23-5	6510278	Z-Guggulsterone	Z-Guggulsterone	Farnesoid X receptor	-
D115	881639-98-1	5322399	GPR30 Agonist, G-1	G-1	GPR30 activator	-
D116	885101-89-3	11595431	GPR40 Agonist	GW9508	GPCR40 activator	-
D117	200626-61-5	771910	ITSA1	ITSA1	Tubulin acetylation	-
D118	548472-68-0	216345	MDM2 Antagonist, Nutlin-3, Racemic	Nutlin-3	MDM2	-
D119	154039-60-8	119031	Marimastat	Marimastat	Metalloproteases	-
D12	149759-96-6	132887	B581	B581	Farnesyltransferase	-
D120	218924-25-5	9859662	Heat Shock Protein Inhibitor I	KNK437	HSP70/72/105	-
D121	315703-52-7	1069686	Hh Signaling Antagonist VII, JK184	JK 184	Adh7	2
D122	64048-12-0	253078	Hh/Gli Antagonist, GANT61	GANT58	Gli transcription	-
D123	171009-07-7	5327091	HSP90 Inhibitor, CCT018159	CCT018159	Hsp90	-
D124	na	16124726	HIF-1 Inhibitor	HIF-1 Inhibitor	Hypoxia-induced-factor 1 (HIF-1)	-
D125	307525-40-2	1555648	Integrin alpha-M-beta2 Ligand	IMB-10	Integrin-Î± stabilizing	-
D126	1217448-66-2	16760522	IL-2R-alpha Antagonist	Ro 26-4550 trifluoroacetate	Interleukin-2 receptor Î± (IL-2RÎ±)	-
D127	331001-62-8	5823908	IQ-1	IQ-1	Protein phosphatase 2	50
D128	965-52-6	5337997	Nifuroxazide	Nifuroxazide	STAT1/3/5	-
D129	511296-88-1	11515812	Pifithrin-alpha	QB102	p53	50
D13	88899-55-2	6610311	Bafilomycin A1	Bafilomycin A1	V-ATPase	50
D130	765317-72-4	448662	PTP1B Inhibitor	PTP1B Inhibitor	Protein tyrosine phosphatase 1 (PTP1)	50
D131	84371-65-3	55245	Mifepristone	Mifepristone	Glucocorticoids-receptor	-
D132		10461235	Mn-cpx 3	Mn-cpx 3	Superoxide dismustase (SOD)	-
D133	38778-30-2	16219690	Muristerone A, Ipomoea spp.	Muristerone A	Ecdysone-inducible genes	-
D134	403811-55-2	1271002	c-Myc Inhibitor	10058-F4	c-Myc	50
D135	729605-21-4	10339779	Ras-Net (Elk-3) Pathway Inhibitor, XRP44X	XRP44X	Ras and tubulin polymerization	10
D136	3519-82-2	230748	NFAT Activation Inhibitor III	SM 7368	Calcineurin-NFAT	50
D137	749886-87-1	16760588	JSH-23	JSH-23	NF-kB	-
D138	380623-76-7	11537217	NF-kappa-B Activation Inhibitor III	NF-kappaB Activation Inhibitor III	NF-kB	50
D139	56990-57-9	16654632	SHP1/2 PTPase Inhibitor, NSC-87877	NSC-87877	SHP-1 /-2	-
D14	152918-18-8	11957586	IB-MECA	IB-MECA	Adenosine receptor activator	-
D140	848193-72-6	914268	SIRT1 Inhibitor IV, (S)-35	Compound (S)-35	SIRT1	-
D141	14513-15-6	3246390	SIRT1/2 Inhibitor IV, Cambinol	Cambinol	SIRT1/2	-
D142	314291-83-3	6380590	PTP Inhibitor V, PHPS1	PHPS1	Protein tyrosine phosphatase SHP-2	-
D143	304909-07-7	6878030	SANT-1	SANT-1	Smoothened	-
D144	182498-32-4	3854666	SB 225002	SB 225002	CXCR2	50
D145	70375-43-8	11957689	SCH-202676	SCH-202676	different GPCRs	-
D146	853625-60-2	1029232	SecinH3	SecinH3	cytohesin family small GEFs	-
D147	287196-57-0	7200833	gamma-Secretase Inhibitor VI	gamma-Secretase Inhibitor VI	Î³-Secretase	-
D148	797035-11-1	5287532	beta-Secretase Inhibitor IV	BACE-1 Inhibitor	Î²-secretase 1 (BACE1)	-
D149		11306390	Compound E	Compound E	Î³-Secretase	-
D15	143492-38-0	6610217	MAPP, D-erythro	D-erythro-MAPP	Alkaline ceramidase	-
D150	303997-35-5	1486608	R-7050	R 7050	TNF-Î± receptor	-
D151	668467-91-2	16760696	UCH-L1 Inhibitor	LDN 57444	Ubiquitin carboxyl-terminal esterase L1	-
D152	439946-22-2	950368	UCH-L1 Inhibitor II	LDN-91946	Ubiquitin carboxyl-terminal esterase L1	-
D153	1105698-15-4	42626405	SIRT1/2 Inhibitor VIII, Salermide	Salermide	SIRT1/2	-
D154	364590-63-6	44543753	Smoothened Agonist, SAG	Smoothened Agonist, SAG	Smoothened activator	-
D155	12009-77-6	16760655	Simvastatin, Sodium SaltÂ	Simvastatin sodiumÂ	Ras (farnesylation via HMG-CoA)	-
D156	256414-75-2	4077460	S1P1 Receptor Agonist, SEW2871	SEW2871	Sphingosine-1-phosphate receptor	-
D157	65182-56-1	5706574	STAT1 Enhancer	2-(1,8-Naphthyridin-2-yl)phenol	STAT1 activator	-
D158	1041438-68-9	24905707	STAT3 Inhibitor VII	STAT3 Inhibitor VII	JAK1/JAK2/TYK2/STAT3	10
D159	53188-07-1	40634	Trolox	Trolox	Antioxidant	-
D16	143492-39-1	2934	MAPP, L-erythro	L-erythro-MAPP	Alkaline ceramidase negative control	-
D160		16079006	TNF-alpha Inhibitor	TNF-alpha Inhibitor	TNF-Î±	50
D161	30675-13-9	2729042	UCH-L3 Inhibitor	UCH 23	Ubiquitin carboxyl-terminal esterase L3	-
D162	796967-10-7	11314310	VEGFR2/Flt3/c-Kit Inhibitor	VEGFR2/Flt3/c-Kit Inhibitor	VEGFR2/Flt3/c-kit	-
D163	853220-52-7	11210285	Wnt Agonist	Wnt Agonist	Wnt (activator)	2
D164	154447-35-5	9860529	DNA-PK Inhibitor II	NU7026	DNA-dependent Protein kinase (DNA-PK)	-
D165	120166-69-0	657356	Diacylglycerol Kinase Inhibitor II	Diacylglycerol Kinase Inhibitor II	Diacylglycerol Kinase (DAG-Kinase)	-
D166	863598-09-8	447682	Casein Kinase II Inhibitor IV	Keratinocyte Differentiation Inducer	Casein Kinase 2 (CK2)	-
D167	35943-35-2	290486	Akt Inhibitor V, Triciribine	Triciribine	Akt	-
D168	612847-09-3	10196499	Akt Inhibitor VIII, Isozyme-Selective, Akti-1/2	Akt inhibitor VIII	Akt	-
D169	925681-41-0	74627774	Akt Inhibitor X	Akt Inhibitor X	Akt	-
D17	5608-24-2	322968	PRIMA-1	PRIMA-1	p53 (analog)	-
D170	176504-36-2	6419775	Bisindolylmaleimide I (chloride)	Bisindolylmaleimide I HCl	Protein kinase C (PKC)	-
D171	214697-26-4	16760265	Adenosine Kinase Inhibitor	Adenosine Kinase Inhibitor	Adenosine Kinase	-
D172	676596-65-9	6538897	1-Azakenpaullone	1-Azakenpaullone	GSK-3Î²	50
D173	140651-18-9	25021162	CaMKII Inhibitor, CK59	CK59	CaMK2	-
D174	174709-30-9	2427	BPIQ-I	BPIQ-I	EGFR	10
D175	278603-08-0	10436839	NH125	NH125	Elongation factor 2 (E2F)	50
D176	873225-46-8	9549298	IKK Inhibitor VII	IKK Inhibitor VII	IÎºB kinase (IKK)	-
D177	784211-09-2	9549301	Cdk/Crk Inhibitor	Cdk/Crk Inhibitor	CDK (different types)	10
D178	168425-64-7	10039361	Compound 401	Compound 401	DNA-dependent Protein kinase (DNA-PK)	-
D179	934358-00-6	16760346	Casein Kinase II Inhibitor III, TBCA	TBCA	Casein Kinase 2 (CK2)	-
D18	75747-14-7	151069	17-Allylamino-geldanamycin	Tanespimycin	Hsp90	-
D180	179985-52-5	1733	4-Cyano-3-methylisoquinoline	4-Cyano-3-methylisoquinoline	PKA	-
D181	301305-73-7	1048845	Flt-3 Inhibitor	Flt-3 Inhibitor	FMS-like-tyrosine kinase 3 (Flt-3)	-
D182	896138-40-2	11601743	Flt-3 Inhibitor II	Flt-3 Inhibitor II	FMS-like-tyrosine kinase 3 (Flt-3)	-
D183	870483-87-7	11617559	cFMS Receptor Tyrosine Kinase Inhibitor	GW2580	cFMS kinase	-
D184	34823-86-4	3385203	GTP-14564	GTP-14564	PDGF receptor	-
D185	852045-46-6	11772958	Flt-3 Inhibitor III	Flt-3 Inhibitor III	FMS-like-tyrosine kinase 3 (Flt-3)	-
D186	658084-23-2	9549297	Met Kinase Inhibitor	SU11274	Met kinase	-
D187	865362-74-9	53338808	ERK Inhibitor II, FR180204	FR 180204	ERK 1/2	-
D188	519178-28-0	16760513	IP3K Inhibitor	IP3K Inhibitor	Inositol 1,4,5-trisphosphate 3-kinase (IP3K)	-
D189	331656-92-9	5339183	ERK Inhibitor III	ERK Inhibitor III	ERK targets Rsk-1 and Elk-1	-
D19	2062-78-4	16362	Pimozide	Pimozide	STAT5	-
D190	431898-65-6	9949093	IKK Inhibitor X	PS-1145	IÎºB kinase (IKK)	-
D191	196868-63-0	9549305	IGF-1R Inhibitor II	IGF-1R Inhibitor II	Insulin growth factor receptor tyrosine kinase 1	-
D192	509093-47-4	11983295	IRAK-1/4 Inhibitor	IRAK-1/4 Inhibitor	Interleukin-1 receptor-associated kinase 1 and 4 (IRAK1/4)	-
D193	457081-03-7	5494425	JAK Inhibitor I	Pyridone 6	Janus kinase 1 (JAK1)	-
D194	211555-04-3	3795	JAK3 Inhibitor II	WHI-P154	Janus kinase 3 (JAK3)	-
D195	58753-54-1	16760524	JAK3 Inhibitor VI	ZM 39923 HCl	Janus kinase 3 (JAK3)	50
D196	213743-31-8	6603792	Lck Inhibitor	Lck Inhibitor	Lymphocyte-specific protein tyrosine kinase	-
D197	608512-97-6	6490494	PKR Inhibitor	PKR Inhibitor	Protein kinase RNA-activated (PKR)	50
D198	330161-87-0	5312137	SU6656	SU6656	Src kinase	50
D199	42521-82-4	521106	p21-Activated Kinase Inhibitor III, IPA-3	IPA-3	p21-activated kinases 1/2/3 (PAK1/2/3)	-
D2	148741-30-4	5487525	AG 879	AG 879	NGF receptor inhibitor	10
D20	313-67-7	2236	Aristolochic Acid	Aristolochic Acid	Phospholipase A2 (PLA2)	-
D200	478482-75-6	6539732	GSK-3b Inhibitor II	GSK-3 Inhibitor II	GSK-3Î²	-
D201	212631-61-3	9956637	MEK1/2 Inhibitor II	PD 198306	MEK1/2	50
D202	667463-62-9	5287844	GSK-3 Inhibitor IX	BIO	GSK-3Î±/Î²	-
D203	1186648-22-5	25163932	MK-2 Inhibitor III	MK-2 Inhibitor III	MAPK-activated protein 2/5/3 (MK2/5/3)	-
D204	740841-15-0	6538818	GSK-3 Inhibitor X	GSK-3 Inhibitor X	GSK-3Î±/Î²	-
D205	626604-39-5	10020713	GSK-3b Inhibitor XI	GSK-3beta Inhibitor XI	GSK-3Î²	-
D206	216163-53-0	4709	PD 174265	PD 174265	EGFR	-
D207	205254-94-0	10907042	PDGF Receptor Tyrosine Kinase Inhibitor III	PDGFR Tyrosine Kinase Inhibitor III	PDGF receptor	-
D208	894804-07-0	11624601	JNK Inhibitor VIII	JNK Inhibitor VIII	JNK 1/2/3	-
D209	1188890-32-5	16760620	PI3K-alpha Inhibitor IV	PI 3-Kalpha Inhibitor IV	Phosphatidylinositol 3-kinase (PI3-K)	50
D21	172922-91-7	1863	6-Formylindolo [3,2-B] carbazole	FICZ	Aryl hydrocarbon receptor ligand agonist	-
D210	139298-40-1	5312122	KN-93	KN-93	Ca2+/Calmodulin-dependent kinase 2	-
D211	186611-52-9	5288600	IC261	IC261	Casein Kinase 1 (CK1)	10
D212	371942-69-7	9956222	PIKfyve Inhibitor	YM 201636	Phosphoinositide kinase (PIKfyve)	-
D213	345987-15-7	11422035	JNK Inhibitor V	AS601245	JNK 1/2/3	-
D214	327033-36-3	1361334	PIM1/2 Kinase Inhibitor V	TCS-PIM-1-4a	PIM1/2	50
D215	7272-84-6	644354	Rho Kinase Inhibitor III, Rockout	Rockout	Rho kinase (ROCK)	-
D216	913844-45-8	16760635	Rho Kinase Inhibitor IV	Rho Kinase Inhibitor IV	Rho kinase 2 (ROCK2)	-
D217	179248-59-0	1474853	Src Kinase Inhibitor I	Src Kinase Inhibitor I	Src kinase	-
D218	587852-28-6	6076476	PIM1/2 Kinase Inhibitor VI	ST50842732	PIM1/2	-
D219	144978-82-5	5328804	AG 112	Tyrphostin AG 112	EGFR	-
D22		155806	IBMX	IBMX	Phosphodiesterase (PDE) cGMP, cAMP	-
D220	146535-11-7	2049	AG 1296	AG 1296	Platelet-derived growth factor receptor (PDGFR)	-
D221	219138-24-6	4665	p38 MAP Kinase Inhibitor	p38 MAP Kinase Inhibitor	p38	-
D222	297744-42-4	9951490	MEK Inhibitor I	MEK Inhibitor I	MEK1	-
D223	916985-21-2	25190912	Polo-like Kinase Inhibitor I	Polo-like Kinase Inhibitor I	Polo-like kinase (Plk)	-
D224	40647-02-7	9548007	BTO-1	BTO-1	Polo-like kinase (Plk)	-
D225	522629-08-9	11644425	MNK1 Inhibitor	CGP 57380	Mitogen-activated protein kinase-interacting kinase 1 (MNK1)	-
D226	227449-73-2	16760670	Syk Inhibitor II	Syk Inhibitor II	Syk	-
D227	1485-00-3	672296	Syk Inhibitor III	Syk Inhibitor III	Syk	-
D228	396129-53-6	447966	TGF-b RI Kinase Inhibitor	LY 364947	TGF-Î² receptor I kinase	-
D229	356559-13-2	16079009	TGF-b RI Inhibitor III	TGF-b RI Inhibitor III	Activin receptor-like kinase 4	-
D23	79831-76-8	54445	Castanospermine	Castanospermine	Î²-Glucosidase	-
D230	871307-18-5	9549300	Tpl2 Kinase Inhibitor	Tpl2 Kinase Inhibitor	Tumor progression locus 2 kinase (Tpl2 kinase)	-
D231	1177741-83-1	16760659	Sphingosine Kinase Inhibitor	Sphingosine Kinase Inhibitor	Sphingosine kinase	-
D232	52029-86-4	16760660	STO-609	STO 609	Ca2+/calmodulin-dependent protein kinase kinase (CaM-KK)	-
D233	165806-53-1	5164	SB220025	SB220025	p38	-
D234	77307-50-7	14825856	RSK Inhibitor, SL0101	SL 0101-1	Ribosomal S6 kinase	-
D235	175178-82-2	2051	AG 1478	AG 1478	EGFR	-
D236	15966-93-5	6419834	VEGF Receptor 2 Kinase Inhibitor I	VEGFR2 Kinase Inhibitor I	VEGF receptor 2 (VEGFR2)	-
D237	269390-69-4	9797919	VEGF Receptor Tyrosine Kinase Inhibitor II	VEGF Receptor Tyrosine Kinase Inhibitor II	VEGFR	-
D238	879127-16-9	9549303	Aurora Kinase Inhibitor III	Aurora Kinase Inhibitor III	Aurora kinase	-
D239	318480-82-9	5174	SC-68376	SC-68376	p38	-
D24	69552-46-1	6436393	Carbacyclin	Carbacyclin	Adenylate cyclase activator	-
D240	331662-51-2	1474860	Ste11 MAPKKK Activation Inhibitor	Ste11 MAPKKK Activation Inhibitor	Ste11	-
D241	622855-37-2	10384072	Wee1 Inhibitor	Wee1 Inhibitor	Wee-1	-
D242	1186649-59-1	25181194	Tpl2 Kinase Inhibitor II	Tpl2 Kinase Inhibitor II	Tumor progression locus 2 kinase (Tpl2 kinase)	-
D243	622855-50-9	10319891	Wee1 Inhibitor II	Wee1 Inhibitor II	Wee-1	-
D25	1951-25-3	2157	Amiodarone	Amiodarone	Ion channels (non-selective)	-
D26	76939-46-3	6610315	Bromo-cAMP	8-bromo-cAMP	cAMP analog, resistant, PKA activator	-
D27	51116-01-9	6610316	Bromo-cGMP	8-bromo-cGMP	cGMP analog, resistent, PKG activator	-
D28	35920-39-9	11957539	5'-N-Ethylcarboxamidoadenosine	NECA	Adenosine receptor activator	-
D29	134470-38-5	5353454	BW-B 70C	BW B70C	Lipoxygenase	-
D3	27061-78-5	101176697	Alamethicin	Alamethicin	Voltage-dependent ion channel	-
D30	134448-10-5	23760717	CA-074-Me	CTK4B9183	Cathepsin B	-
D31	117591-20-5	73364	Calpeptin	Calpeptin	Calpain	-
D32	50892-23-4	5694	WY-14643	WY-14643	Peroxisome proliferator-activated receptor Î± (PPARÎ±)	-
D33	101932-71-2	5311365	Calyculin A	Calyculin A	Protein phosphatase 2A (PP2A)	50
D34	167869-21-8	4713	PD-98059	PD 98059	MEK	50
D35	16561-29-8	27924	Phorbol 12 myristate 13 acetate	Phorbol 12-myristate 13-acetate	PKC activator	10
D36	4673-26-1	3101	Diphenyleneiodonium	Diphenyleneiodonium	Nitric oxide synthase (eNOS)	-
D37	2898-76-2	108107	Benzamil	Benzamil	Na+/H+ and Na+/Ca2+ channels	-
D38	214358-33-5	1433	1400W	1400W	iNOS	-
D39	458-37-7	6610332	Curcumin	Curcumin	Lipoxygenase (5-Lipoxygenase)	-
D4	149022-18-4	49837889	DL-PPMP	DL-PPMP	Glucosylceramide synthase	-
D40	116355-83-0	16760030	Fumonisin B1	Fumonisin B1	Ceramide synthase	-
D41	52315-07-8	2912	Cypermethrin	Cypermethrin	Calcineurin	-
D42	78111-17-8	446512	Okadaic acid	Okadaic acid	Protein phosphatase	-
D43	170632-47-0	5712	YC-1	YC-1	Guanylate cyclase activator	-
D44	2004-04-08	121578	Decoyinine	Decoyinine	GMP Synthase	-
D45	142880-36-2	132519	GM 6001	Ilomastat	Matrix metalloproteinases (MMP-1)	-
D46	152121-47-6	176155	SB-203580	SB-203580	p38	-
D47	127243-85-0	449241	H-89	H-89	Protein kinase A (PKA)	-
D48	4449-51-8	442972	Cyclopamine	Cyclopamine	Smoothened	-
D49	55266-18-7	16760566	MnTBAP	Mntbap	Superoxide dismustase (SOD)	-
D5	133407-82-6	462382	MG-132	MG-132	Proteasome Inhibitor	-
D50	73885-53-7	6610268	E6 Berbamine	E6 Berbamine	Calmodulin	-
D51	301836-41-9	4521392	SB-431542	SB-431542	TGF-Î² family receptor Alk	-
D52	50-28-2	5757	Estradiol	Estradiol	Hormone	50
D53	129-56-6	8515	SP-600125	SP600125	JNK 1/2/3	50
D54	53123-88-9	6610346	Rapamycin	Rapamycin	mTORC1	-
D55	186692-46-6	160355	Roscovitine	Roscovitine	p34cdk1/cyclin B	-
D56	133052-90-1	2396	GF-109203X	Bisindolylmaleimide I	Protein kinase C (PKC)	-
D57	127191-97-3	3838	KN-62	KN-62	Ca2+/Calmodulin-dependent kinase 2 (CaM kinase II)	-
D58	108068-98-0	11223992	KT-5720	KT-5720	Protein kinase A (PKA)	-
D59	153-98-0	5202	Serotonin	Serotonin Hydrochloride	Serotonin receptor (5-HT-receptor)	-
D6	6754-13-8	23205	Helenalin	Helenalin	NF-ÎºB	-
D60	172889-27-9	4878	PP2	PP2	Src kinase family	-
D61	120944-03-8	3619	HNMPA-(AM)3	HNMPA-(AM)3	Insulin receptor tyrosine kinase	-
D62	17318-31-9	5270	SQ 22536	SQ 22536	Adenylate cyclase	-
D63	51411-04-2	2120	Alrestatin	Alrestatin	Aldose reductase	-
D64	10540-29-1	2733526	Tamoxifen	Tamoxifen	Protein kinase C (PKC), estrogen receptor antagonist	-
D65	93718-83-3	262093	NSC-95397	NSC 95397	Cdc25 dual specific phosphatase	50
D66	481-39-0	3806	Juglone	Juglone	Peptidyl-prolyl cis/trans isomerases (PPIasen)	-
D67	52665-74-4	6438330	Manumycin A	Manumycin A	Farnesyltransferase (FTase) (ras)	50
D68	19545-26-7	312145	Wortmannin	Wortmannin	Phosphatidylinositol 3-kinase (PI3-K)	50
D69	146986-50-7	448042	Y-27632	Y-27632	Rho kinase (ROCK)	-
D7	41859-67-0	39042	Bezafibrate	Bezafibrate	Peroxisome proliferator-activated receptor Î±, Î², Î³ (PPARÎ±, Î², Î³) (activator)	-
D70	1177806-11-9	6610354	L-744,832	L-744,832	Farnesyltransferase (FTase) (ras)	-
D71	497-27-8	1756	Furoxan	Furoxan	Nitric oxide donor	10
D72	76343-94-7	6436219	Latrunculin B	Latrunculin B	Actin polymerization	-
D73	117-89-5	5566	Trifluoperazine	Trifluoperazine	Protein kinase C (PKC)	-
D74	19542-67-7	5353431	Bay 11-7082	Bay 11-7082	IÎºBÎ±	10
D75	112648-68-7	6610358	U-73122	U 73122	Phospholipase C	2
D76	154447-36-6	3973	LY-294002	LY-294002	Phosphatidylinositol 3-kinase (PI3-K)	50
D77	91300-60-6	3976	LY-83583	LY-83583	Guanylate cyclase	50
D78	62004-35-7	54676905	LFM-A13	LFM-A13	Brutonâ€™s Tyrosine Kinase (BTK)	-
D79	208260-29-1	5730	ZM 336372	ZM 336372	c-Raf	-
D8	25371-96-4	1359	TRIM	TRIM	Nitric oxide synthase (NOS)	-
D80	187389-52-2	5497174	Z-VAD-FMK	Z-VAD-FMK	Caspase	-
D81	110448-33-4	4216	ML-7	NSC134754	Myosin light chain kinase (MLCK)	-
D82	132465-11-3	9905190	CDC	CDC	Cell division cycle protein activation	50
D83	220904-83-6	5924208	GW-5074	GW-5074	Raf1	-
D84	491-67-8	5281605	Baicalein	Baicalein	Lipoxygenase	50
D85	223499-30-7	2455	CRAC Channel Inhibitor, BTP2	Btp2	Calcium channel blocker, thereby blocks NFAT activation	-
D86	57265-65-3	644274	Calmidazolium Chloride	Calmidazolium Chloride	Calmodulin	50
D87	163451-81-8	54685918	A77 1726	Teriflunomide	Dihydroorotate dehydrogenase	-
D88	2627-69-2	17513	AICA-Riboside	Acadesine	Adenosine monophosphate-activated protein kinase (AMPK) activator	-
D89	849727-81-7	16760291	AMPK Activator	AMPK Activator	Adenosine monophosphate-activated protein kinase (AMPK) activator	50
D9	101975-10-4	5723	Zardaverine	Zardaverine	Phosphodiesterase 3/4 (PDE3/4)	-
D90	498-02-2	2214	Apocynin	Acetovanillone	NADPH oxidase	-
D91	54135-60-3	2748618	Apoptosis Inhibitor	Apoptosis Inhibitor	Apoptosis induction	50
D92	426834-38-0	10109069	Apoptosis Inhibitor II, NS3694	NS3694	Apoptosis induction	50
D93	24269-96-3	5353430	betaARK1 Inhibitor	betaARK1 Inhibitor	Î²-Adrenergic Receptor Kinase 1	-
D94	301326-22-7	3091786	AhR Antagonist	CH-223191	Aryl hydrocarbon receptor	-
D95	155148-31-5	65014	CXCR4 Antagonist I, AMD3100	Bicyclam	CXCR4	-
D96	2457-80-9	149	5'-Deoxy-5'-methylthioadenosine	Methylthioadenosine	Carboxymethyltransferase	-
D97	1115-70-4	53630812	1,1-Dimethylbiguanide, Hydrochloride	Metformin hydrochloride	Adenosine monophosphate-activated protein kinase (AMPK) activator	-
D98	110044-82-1	4332	ALLN	Calpain inhibitor I	Calpain 1, Cathepsin L	-
D99	52789-62-5	25021161	CaMKP Inhibitor	CaMKP Inhibitor	CaMK phosphatase	-
*The 243 small molecules used in the screen and their primary target annotation according to manufacturer’s (Calbiochem) information. Internal number is the number of the small molecules used for network visualizations in main text figure 3b and Supplementary Figure S4. PubChem Compound ID and CAS Registry Numbers (CAS#), alternative names and the lethal concentration in our assay were added, if …
